# Supplementary material for: Colorectal cancer liver metastases organoids retain characteristics of original tumor and acquire chemotherapy resistance
Source: Stem Cell Res. 2018 Mar;27:109–20. doi: 10.1016/j.scr.2018.01.016 (PMC5842239; doi:10.1016/j.scr.2018.01.016)
Supplement: Supplementary Table 1 — Growth factors added to Advanced DMEM/F12 + GlutaMAX when culturing organoids from human liver metastases biopsies. Supplementary Table 2: Fluorochromes used to assess the expression of stem cell markers in CRC liver metastases organoids. [file mmc1.xlsx]

## Sheet: Sup. Figure 1
Growth Factor	Concentration used	Company	Catalogue Number
StemPro	0.01	Life Technologies	A1000701
ROCK inhibitor (Y-27632)	10 ng/ mL	Stem Cell Technologies	Y-27632
R-Spondin-1 (RSPO-1)	100 ng/ mL	PeproTech	120-38
Noggin	10 ng/ mL	PeproTech	120-10C
WNT3A	10 ng/ mL	PeproTech	315-20
EGF	10 ng/ mL	Lonza	CC-4107
IGF-1	5 ng/ mL	Life Technologies	PHG0078
FGF10	10 ng/ mL	Life Technologies	10573-HNAE
FGFb	10 ng/ mL	Lonza	CC-4068
Endothelin 3 (ET3)	10 ng/ mL	Lonza	CC-4510

## Sheet: Sup. Figure 2
Fluorochrome	Company	Catalogue Number
Pacific Blue™ anti-human CD326 (EpCAM)	BioLegend	324217
PerCP/Cy5.5 anti-human CD66a/c/e	BioLegend	342311
FITC Mouse Anti-Human CD24	BD Bioscience	555427
PE-Cy7 Mouse Anti-Human CD44	BD Bioscience	560533
CD133/1 (AC133)-APC, human (clone: AC133)	Miltenyl Biotec	130-098-829
PE Mouse Anti-Human CD166	BD Bioscience	559263
APC/Cy7 anti-human CD31	BioLegend	303119
PE/Dazzle™ 594 anti-human CD45	BioLegend	304051
